# Supplementary material for: Facile Construction of Advanced 1D Metal-Organic Coordination Polymer for Efficient Lithium Storage
Source: Molecules. 2023 Dec 7;28(24):7993. doi: 10.3390/molecules28247993 (PMC10745800; doi:10.3390/molecules28247993)
Supplement: Supplementary file 1 [file molecules-28-07993-s001.zip]

Archive with 1 entries (1 files):
- molecules-2757453-supplementary.docx
